# Supplementary material for: Multivalent Interactions Between the Picornavirus 3C(D) Main Protease and RNA Oligonucleotides Induce Liquid–Liquid Phase Separation
Source: Viruses. 2025 Nov 4;17(11):1473. doi: 10.3390/v17111473 (PMC12656920; doi:10.3390/v17111473)
Supplement: Supplementary file 1 [file viruses-17-01473-s001.zip]

Archive with 21 entries (21 files):
- Figure S19A.tif
- Figure S21 3C RNA10.tif
- Figure S21 3C RNA11.tif
- Figure S21 3C RNA12.tif
- Figure S21 3C RNA13.tif
- Figure S21 3C RNA14.tif
- Figure S21 3C RNA15.tif
- Figure S21 3C RNA3.tif
- Figure S21 3C RNA4.tif
- Figure S21 3C RNA5.tif
- Figure S21 3C RNA6.tif
- Figure S21 3C RNA7.tif
- Figure S21 3C RNA8.tif
- Figure S21 3C RNA9.tif
- Figure S22 3CD RNA10.tif
- Figure S22 3CD RNA11.tif
- SV1.mp4
- SV2.mp4
- SV3.mp4
- SV4.mp4
- viruses-3894081-supplementary.pdf
